# Supplementary material for: Paramedic powers in mental health crises: A comparative legal analysis
Source: Aust N Z J Psychiatry. 2025 Dec 7;60(2):184–90. doi: 10.1177/00048674251395412 (PMC12831802; doi:10.1177/00048674251395412)
Supplement: sj-tex-3-anp-10.1177_00048674251395412 – Supplemental material for Paramedic powers in mental health crises: A comparative legal analysis [file sj-tex-3-anp-10.1177_00048674251395412.tex]

% !TEX TS-program = pdflatex
% !TEX encoding = UTF-8 Unicode
\documentclass{article}

% --- Encoding & Language ---
\usepackage[utf8]{inputenc}
\usepackage[T1]{fontenc}
\usepackage[english]{babel}             % for proper hyphenation

% --- Page Layout ---
\usepackage[a4paper,margin=1in]{geometry}

% --- Tables & Graphics ---
\usepackage{booktabs}
\usepackage{array}
\usepackage{tabularx}
\usepackage{pdflscape}
\usepackage{caption}
\usepackage{enumitem}
\usepackage{csquotes}
\usepackage[backend=biber,style=authoryear]{biblatex}
% print URLs in the bib
\ExecuteBibliographyOptions{url=true}

% allow URLs to break at sensible places
\usepackage{xurl}

% hyperlink everything (but don’t color the boxes)
\usepackage[hidelinks]{hyperref}

\usepackage{ragged2e}                   % for \RaggedRight

% --- Bibliography ---
\addbibresource{references.bib}

% --- Hyphenation hints ---
\hyphenation{authorised-practitioner paramedic-detention}

% --- Column types ---
% Z: ragged-right, hyphenating X column
\newcolumntype{Z}{>{\RaggedRight\arraybackslash\hspace{0pt}}X}

\begin{document}

\begin{center}
  {\LARGE\bfseries Supplementary Document}\\[0.5em]
  {\large Comparative Analysis of Mental Health Legislation}
\end{center}

\clearpage

% === Table 1: Detailed Comparative Analysis ===
% reduce margins for extra width
\newgeometry{margin=0.5in}
\begin{landscape}
  \begin{table}[p]
    \centering
    % smaller font and allow softer breaks
    {\scriptsize
     \setlength{\emergencystretch}{1.5em}
     \begin{sloppypar}
       \caption{Detailed Comparative Analysis}\label{tab:detailed}
       \begin{tabularx}{\linewidth}{
         >{\RaggedRight\arraybackslash}p{3cm}
         *{10}{Z}
         >{\RaggedRight\arraybackslash}p{3cm}
       }
         \toprule
         \textbf{Framework Element} &
         \textbf{New Zealand (2024 Bill)} &
         \textbf{Victoria (AUS)} &
         \textbf{NSW (AUS)} &
         \textbf{WA (AUS)} &
         \textbf{QLD (AUS)} &
         \textbf{TAS (AUS)} &
         \textbf{SA (AUS)} &
         \textbf{NT (AUS)} &
         \textbf{ACT (AUS)} &
         \textbf{UK (2022 Act)} &
         \textbf{Key Considerations}\\
         \midrule
         1. Criteria for Involuntary Detention &
         Risk-based, rights-focused; least restrictive. &
         Least restrictive, voluntary first. &
         Similar to NZ. &
         Risk-based, with paramedic\-detention powers. &
         Risk-based; requires authorised\- practitioner exam. &
         Medical authority only. &
         Similar to NSW. &
         Paramedics can detain on reasonable belief of risk. &
         Risk-based, immediate harm focus. &
         Risk-based. &
         Ensure clear paramedic decision powers in NZ.\\

         2. Emergency Detention \& Transportation &
         Paramedics lack detention; only transport. &
         Transport under MH team direction. &
         Police assist detention. &
         Paramedics detain \& transport to MH facility. &
         Authorised paramedics recommend; police apprehend. &
         Paramedics assist clinicians. &
         Police assist. &
         Paramedics detain independently. &
         Emergency apprehension powers. &
         Police assist; paramedics transport. &
         Expand NZ paramedic authority.\\

         3. Integration of Services &
         Conceptual integration only. &
         Strong PACER co-responses. &
         Police–clinician collaboration. &
         Multidisciplinary Crisis Teams. &
         “Authorised MH Services” model. &
         Needs closer collaboration. &
         Health-service integration. &
         Full paramedic integration. &
         Tribunal (ACAT) only. &
         Strong NHS integration. &
         Strengthen NZ ambulance–MH links.\\

         4. Role of Paramedics vs Police &
         Paramedics lead without special powers. &
         Co-response teams. &
         Police-heavy. &
         Paramedics lead; police for safety. &
         Authorised paramedics direct police. &
         Paramedics assist. &
         Police-led. &
         Paramedics lead. &
         Same emergency powers as police. &
         Police high-risk only. &
         Define NZ roles clearly.\\

         5. Specific Powers Granted to Paramedics &
         No detention powers. &
         Assist clinicians. &
         Limited. &
         Full detention powers. &
         Exam powers as MH practitioners. &
         Under medical direction. &
         Assist clinicians. &
         Detain + reasonable force. &
         Emergency apprehension only. &
         Under medical oversight. &
         Expand NZ powers.\\

         6. Legal Protections for Paramedics &
         Relies on general criminal law. &
         Team-based protection. &
         Protected when assisting police. &
         Strong good-faith immunities. &
         Good-faith protection for authorised. &
         Limited. &
         Strong police protections. &
         Good-faith immunities. &
         Honest/reckless standard. &
         Limited. &
         Bolster NZ protections.\\

         7. Role of Police &
         High-risk only. &
         Co-response support. &
         Critical detention role. &
         Only dangerous cases. &
         Act on paramedic recommendation. &
         Similar to NZ. &
         Significant detention role. &
         Dangerous cases only. &
         Mirrored paramedic powers. &
         Complex cases. &
         Clear NZ guidelines.\\

         8. Cultural \& Community Considerations &
         Strong Māori focus. &
         Community integration emphasis. &
         Less cultural focus. &
         Aboriginal/Torres Strait Islander rights. &
         Respect culture/\hspace{0pt}language. &
         Cultural sensitivity needed. &
         Cultural safety emphasis. &
         Community care integration. &
         General cultural principles. &
         Strong competency. &
         Increase Māori-focused training.\\

         9. Reducing Coercion &
         Voluntary-first. &
         Least restrictive. &
         Minimise coercion. &
         Non-coercive treatment. &
         Least restrictive emphasis. &
         Voluntary focus. &
         Minimise coercion. &
         Non-coercive focus. &
         Rights-based Act principles. &
         Reduce coercion. &
         Protocols for non-coercion.\\

         10. Oversight Mechanisms for Paramedics &
         Very limited. &
         Health-service oversight. &
         Police/clinician oversight. &
         Report to health authority. &
         Chief Psychiatrist oversight. &
         Limited. &
         Clinician oversight. &
         Report to health. &
         ACAT framework. &
         Strong oversight. &
         Implement NZ oversight.\\

         11. Private Ambulance Services &
         Dual-reporting challenges. &
         Public-only. &
         Public-only. &
         Publicly funded integrated. &
         Public model. &
         Public-only. &
         Public-only. &
         Public-only. &
         Public model. &
         Public-only. &
         Resolve NZ public–private issues.\\

         12. Prescribing Authority &
         None. &
         None. &
         None. &
         None. &
         None. &
         None. &
         None. &
         None. &
         None. &
         Paramedic prescribing outside Act. &
         Follow UK medicines regulation.\\

         \bottomrule
       \end{tabularx}
     \end{sloppypar}
    }
  \end{table}
\end{landscape}
\restoregeometry

\clearpage

% === Table 2: Summary of Recommendations ===
\begin{landscape}
\begin{table}[p]
  \centering
  {\scriptsize
    \caption{Summary of Recommendations}\label{tab:recommendations}
    \begin{tabularx}{\linewidth}{
      >{\raggedright\arraybackslash}p{4cm}
      >{\raggedright\arraybackslash}X
    }
      \toprule
      \textbf{Framework Element} & \textbf{Recommendation}\\
      \midrule
      1. Criteria for Involuntary Detention &
        Expand NZ paramedic authority to assess risk and detain during crises.\\
      2. Emergency Detention \& Transportation &
        Grant NZ paramedics emergency detention \& transport powers, as in NT \parencite{NTMHA1998}.\\
      3. Integration of Services &
        Embed paramedics in MH co-response teams (PACER model) and fund ambulance-employed MH clinicians \parencite{VICMHA2022}.\\
      4. Role of Paramedics vs Police &
        Legally define paramedic lead role, reduce police reliance, and mandate paramedic MH training.\\
      5. Specific Powers Granted to Paramedics &
        Authorise NZ paramedics for independent crisis decisions, mirroring NT \parencite{NTMHA1998}.\\
      6. Legal Protections for Paramedics &
        Codify good-faith immunities for NZ paramedics, as in NT \parencite{NTMHA1998}.\\
      7. Role of Police &
        Restrict police to major risk scenarios in NZ, with clear activation criteria.\\
      8. Cultural and Community Considerations &
        Enhance Māori-centric training and whānau engagement for NZ paramedics.\\
      9. Reducing Coercion &
        Implement NZ protocols for voluntary-first, non-coercive MH crisis care.\\
      10. Oversight Mechanisms for Paramedics &
        Create robust NZ oversight under health authorities, akin to Vic \parencite{VICMHA2022} \& WA \parencite{WAMHA2014}.\\
      11. Private Ambulance Services &
        Develop NZ governance/funding to integrate private ambulance into public MH crisis system.\\
      12. Prescribing Authority &
        Introduce paramedic prescribing via NZ medicines regulation, following UK \parencite{UKMHA2022}.\\
      \bottomrule
    \end{tabularx}
  }
\end{table}
\end{landscape}

\clearpage

\section*{The 12 domains of the comparative framework were guided by the following key questions:}
\begin{enumerate}[left=0pt,label=\arabic*.]
  \item \textbf{Criteria for Involuntary Detention and Treatment:} What are the legal thresholds for involuntary assessment or treatment, and who can initiate this process?
  \item \textbf{Emergency Detention and Transportation:} Does the law grant specific powers to paramedics to detain and/or transport a person in a mental health crisis?
  \item \textbf{Integration of Mental Health and Crisis Services:} Does the legislation provide for formal integration or collaboration between ambulance services and mental health services (e.g., co-response teams)?
  \item \textbf{Role of Paramedics versus Police in Crisis Interventions:} What is the legislated role of paramedics compared to police in responding to mental health emergencies?
  \item \textbf{Specific Powers Granted to Paramedics:} Beyond transport, what specific clinical or legal actions are paramedics empowered to take?
  \item \textbf{Legal Protections and Responsibilities of Paramedics:} Does the act provide specific legal protections or indemnity for paramedics acting in good faith?
  \item \textbf{Role of Police in Mental Health Crises:} What is the defined role for police, and under what circumstances is their involvement mandated?
  \item \textbf{Cultural and Community Considerations:} Does the legislation include specific provisions for culturally and linguistically diverse populations, particularly Indigenous peoples?
  \item \textbf{Emphasis on Reducing Coercion:} Does the act explicitly prioritize patient rights, supported decision-making, and the use of the least restrictive interventions?
  \item \textbf{Oversight Mechanisms for Paramedics:} What mechanisms are in place for the oversight, governance, and clinical review of paramedic actions in mental health crises?
  \item \textbf{Challenges Posed by Private Ambulance Services:} How does the funding and governance model of the ambulance service (public vs. private) interact with the legislative framework?
  \item \textbf{Prescribing Authority:} Does the legal framework allow for paramedics to prescribe or administer specific psychiatric medications?
\end{enumerate}

\clearpage
\printbibliography

\end{document}
